# Supplementary material for: Dynamic Tumor Immunology-on-a-Chip for Peripheral Blood-Derived Tumor-Reactive T Cell Expansion
Source: Research (Wash D C). 2025 Mar 21;8:0639. doi: 10.34133/research.0639 (PMC11927211; doi:10.34133/research.0639)
Supplement: Supplementary 1 — Figs. S1 to S10 [file research.0639.f1.zip]

Archive with 1 entries (1 files):
- research.0639.f1.docx
